# Supplementary material for: Scalable MXene and PEDOT-CNT Nanocoatings for Fibre-Reinforced Composite De-Icing
Source: Materials (Basel). 2022 May 14;15(10):3535. doi: 10.3390/ma15103535 (PMC9144452; doi:10.3390/ma15103535)
Supplement: Supplementary file 1 [file materials-15-03535-s001.zip]

Archive with 1 entries (1 files):
- materials-1706478-supplementary.pdf
